# Supplementary material for: Compound Heterozygous Complete Loss-of-Function SPINK1 Variants as a Novel Cause of Severe Infantile Isolated Exocrine Pancreatic Insufficiency
Source: Genes (Basel). 2025 Aug 25;16(9):998. doi: 10.3390/genes16090998 (PMC12469571; doi:10.3390/genes16090998)
Supplement: Supplementary file 1 [file genes-16-00998-s001.zip]

Archive with 1 entries (1 files):
- genes-3747420-supplementary.pdf
